# Supplementary material for: Assessment of Quality and Environmental Impact of Artisanal Fresh Pasta Fortified with Agri-Food By-Products
Source: Foods. 2025 Sep 29;14(19):3379. doi: 10.3390/foods14193379 (PMC12523257; doi:10.3390/foods14193379)
Supplement: Supplementary file 1 [file foods-14-03379-s001.zip]

Archive with 1 entries (1 files):
- foods-3868889-supplementary.pdf
